# Supplementary material for: Methods used for successful follow-up in a large scale national cohort study in Thailand
Source: BMC Res Notes. 2011 May 27;4:166. doi: 10.1186/1756-0500-4-166 (PMC3123220; doi:10.1186/1756-0500-4-166)
Supplement: Additional file 3 — Thai fonts. These fonts are required for all elements of the questionnaires which form additional file 1, 2, 3, 4, 5, 6 to display correctly. These files need to be saved to the font directory of your computer before opening the questionnaire files. [file 1756-0500-4-166-S3.ZIP]

Archive with 10 entries (10 files):
- scandevet.ttf
- ANGSA.TTF
- ANGSAB.TTF
- ANGSAI.TTF
- ANGSAU.TTF
- ANGSAUB.TTF
- ANGSAUI.TTF
- ANGSAUZ.TTF
- ANGSAZ.TTF
- Font installation.txt
