# Supplementary material for: Methods used for successful follow-up in a large scale national cohort study in Thailand
Source: BMC Res Notes. 2011 May 27;4:166. doi: 10.1186/1756-0500-4-166 (PMC3123220; doi:10.1186/1756-0500-4-166)
Supplement: Additional file 3 — Thai fonts. These fonts are required for all elements of the questionnaires which form additional file 1, 2, 3, 4, 5, 6 to display correctly. These files need to be saved to the font directory of your computer before opening the questionnaire files. [file 1756-0500-4-166-S3.ZIP › Font installation.txt]

This zip file contains font files required for the correct display of elements of the 
questionnaires which form additional files 1-6 attached to this manuscript. Upon opening the
zip files you will need to save them in the font directory on the C drive of your computer for
the questionnaires to display correctly. 
